# Supplementary material for: ROGUE: an R Shiny app for RNA sequencing analysis and biomarker discovery
Source: BMC Bioinformatics. 2023 Jul 29;24:303. doi: 10.1186/s12859-023-05420-y (PMC10386769; doi:10.1186/s12859-023-05420-y)
Supplement: Supplementary file 5 — Additional file 5: Available Rshiny RNAseq analysis tools. [file 12859_2023_5420_MOESM5_ESM.xlsx]

## Sheet: Sheet1
	Tool	Web Browser	language	Input	Data Upload	Stored Data	Differential Expression Analysis	GSEA/GO	Biomarker Discovery	Dimesionality Reduction	Differentially Expressed Gene Ontology	Link	Citation
	ROGUE	Yes	R/Rshiny	Counts/FPKM/RPKM/TPM	Yes	Yes	EdgeR/DEseq2	GSEA/GO Enrichment	Yes	tSNE, PCA, UMAP	Yes	https://marisshiny.research.chop.edu/ROGUE/
	Shiny-Seq	Yes	R/Rshiny	Read Count Table	Yes	No	DEseq2/Limma-Voom	GO Enrichment	No	PCA	No	https://szenitha.shinyapps.io/shiny-seq3/	70) Sundararajan Z, Knoll R, Hombach P, Becker M, Schultze JL, Ulas T. Shiny-Seq: advanced guided transcriptome analysis. BMC Res Notes. 2019;12:432
	TCC-GUI	Yes	R/Rshiny	Read Count Table	Yes	No	EdgeR/DEseq2/bayseq/SAMseq/Limma-Voom	No	No	PCA	No	https://infinityloop.shinyapps.io/TCC-GUI/	Su W, Sun J, Shimizu K, Kadota K. TCC-GUI: a Shiny-based application for differential expression analysis of RNA-Seq count data. BMC Res Notes. 2019;12:133
	SaVanT	Yes	R/Python/HTML	No	Yes	Yes	None	GO Enrichment	No	No	No	https://newpathways.mcdb.ucla.edu/savant-dev/	Lopez D, Montoya D, Ambrose M, Lam L, Briscoe L, Adams C, Modlin RL, Pellegrini M "SaVanT: a web-based tool for the sample-level visualization of molecular signatures in gene expression profiles." BMC Genomics. 2017 Oct 25;18(1):824. https://doi.org/10.1186/s12864-017-4167-7
	START	Yes	R/Rshiny	Counts/Expression	Yes	No	EdgeR/Limma-Voom	NO	No	PCA, MDS	No	https://kcvi.shinyapps.io/START/	Nelson JW, Sklenar J, Barnes AP, Minnier J "The START App: a web-based RNAseq analysis and visualization resource." Bioinformatics. 2017 Feb 1;33(3):447-449.
	visTrajectory	Yes	R/Rshiny	Read Count Table	Yes	Yes	None	None	No	PCA	No	https://nlhuong.shinyapps.io/visTrajectory/	Nguyen LH, Holmes S "Bayesian Unidimensional Scaling for visualizing uncertainty in high dimensional datasets with latent ordering of observations." BMC Bioinformatics 2017; 18(Suppl 10):394
	iDEP	Yes	R/Rshiny	Counts/FPKM	Yes	Yes	DEseq2/limma-Voom/limma-trend	GSEA/GO Enrichment	No	PCA, MDS, tSNE	Yes	http://bioinformatics.sdstate.edu/idep/	Ge SX, Son EW, Yao R. iDEP: an integrated web application for differential expression and pathway analysis of RNA-Seq data. BMC Bioinformatics. 2018 Dec 19;19(1):534. doi: 10.1186/s12859-018-2486-6. PMID: 30567491; PMCID: PMC6299935.
	Heatmapper	Yes	R/Rshiny	Counts/FPKM/RPKM/TPM	Yes	Yes	None	None	No	None	No	http://www.heatmapper.ca/	Babicki S, Arndt D, Marcu A, Liang Y, Grant JR, Maciejewski A, Wishart DS "Heatmapper: web-enabled heat mapping for all." Nucleic Acids Res. 2016; 44(W1):W147-53 https://doi.org/10.1093/nar/gkw419
							`
